# Supplementary material for: Identification of HLA-A*11:01 and A*02:01-Restricted EBV Peptides Using HLA Peptidomics
Source: Viruses. 2024 Apr 25;16(5):669. doi: 10.3390/v16050669 (PMC11125987; doi:10.3390/v16050669)
Supplement: Supplementary file 1 [file viruses-16-00669-s001.zip]

Archive with 1 entries (1 files):
- viruses-2955058-supplementary.png
